# Supplementary material for: A bitopic agonist bound to the dopamine 3 receptor reveals a selectivity site
Source: Nat Commun. 2024 Sep 5;15:7759. doi: 10.1038/s41467-024-51993-4 (PMC11377762; doi:10.1038/s41467-024-51993-4)
Supplement: Supplementary file 5 — Source Data [file 41467_2024_51993_MOESM5_ESM.xlsx]

## Sheet: Figure 2E
Figure2E		raw data TRUPATH assay
Log [FOB02-04A] (M)	GOA						Gi1
-14	2.87333	2.58667	3.125	3.04167	2.74556		6.51333	4.29	4.72		5.66
-13	2.86	2.48667	3.18333	3.12167	2.66778		6.64	4.41556	4.70333	6.21833	5.64
-12	3.07333	2.44667	3.12	3.20667	2.61889		6.62	4.40667	4.68333	6.31333	5.73333
-11	2.98	2.36667	2.99667	3.15333	2.60667		6.68111	4.13667	4.58	6.28833	5.75
-10	2.91333	2.21667	2.82167	2.94833	2.49444			4.32222	4.53667	6.315	5.70667
-9	2.78333	2.17	2.58833	2.865	2.25		6.67444	4.06222	4.75	6.09667	5.54667
-8	2.6	2.01667	2.525	2.665	1.96556		6.58556	3.82778	4.60333	6.00167	5.63333
-7	2.42333	1.94667	2.43333	2.64	1.88444		6.31111	3.66556	4.29	6.01333	5.29333
-6	2.48	1.97667	2.525	2.61667	1.84778		6.01889	3.74556	4.1	5.87833	5.55333
-5	2.41333	2.06333	2.6	2.555	1.82333		5.69556	3.69	4.15	5.86	5.46

## Sheet: Figure 2F and Supp.Figure 5B
Figure2F and Supplementary Figure 5B		raw data TRUPATH assay
Log [FOB02-04A] (M)	GOA-I28G.HN.52E			GOA-N194G.S2S3.02D			GOA-V334G.H5.06F				GOA-G350G.H5.22D				GOA-Y354G.H526F
-15	3.05333	3.26222	3.00556	3.10333	3.40333	3.06778	2.57889	2.97	2.73167	2.64833	2.75	2.875	2.94333	3.42	2.98333	2.88889	3.33889
-14	3.14889	3.15444	3.12556	3.08333	3.14889	3.04111	2.49556	2.99111	2.65667	2.61167	2.68667	3.09333	3.01778	3.39889	2.74333	2.91333	3.29444
-13	3.03333	3.32778	3.05556	2.96444	3.31333	3.06556	2.43667	2.98778	2.76	2.62667	2.66444	3.01333	2.99333	3.31667	2.72889	2.90889	3.3
-12	3.04778	3.22778	3.05444	3.06667	3.26	3.1	2.43667	2.95778	2.71167	2.68167	2.74778	2.90889	2.87444	3.29222	2.83111	2.80222	3.34333
-11	2.81556	3.07556	3.02556	2.76889	3.07	2.98778	2.36333	2.89444	2.61	2.67	2.49667	2.83222	2.85667	3.31889	2.545	2.78556	3.32556
-10	2.77	2.99778	2.98778	2.76667	2.99333	2.96778	2.31222	2.75667	2.525	2.64667	2.45667	2.87889	2.79667	3.32	2.49778	2.69444	3.33556
-9	2.85667	2.88778	2.85	2.78444	2.92556	2.81444	2.20778	2.69444	2.4	2.44667	2.41333	2.87222	2.70167	3.19444	2.41222	2.65111	3.23889
-8	2.44333	2.40556	2.43778	2.25556	2.35444	2.46444	1.91333	2.24222	2.03333	2.16333	1.98111	2.43556	2.29167	2.78444	2.03111	2.27111	2.89667
-7	2.27556	2.27333	2.22667	2.23667	2.20333	2.22889	1.83333	2.26444	1.94167	2.03167	1.85	2.27556	2.13167	2.50222	1.87778	2.17889	2.75
-6	2.39	2.18778	2.30333	2.37444	2.18	2.21111	1.83333	2.30222	1.92667	2.025	1.89778	2.22	2.085	2.47889	1.97889	2.11833	2.585
Log [FOB02-04A] (M)	GOA
-14	2.87333	2.58667	3.125	3.04167	2.74556
-13	2.86	2.48667	3.18333	3.12167	2.66778
-12	3.07333	2.44667	3.12	3.20667	2.61889
-11	2.98	2.36667	2.99667	3.15333	2.60667
-10	2.91333	2.21667	2.82167	2.94833	2.49444
-9	2.78333	2.17	2.58833	2.865	2.25
-8	2.6	2.01667	2.525	2.665	1.96556
-7	2.42333	1.94667	2.43333	2.64	1.88444
-6	2.48	1.97667	2.525	2.61667	1.84778
-5	2.41333	2.06333	2.6	2.555	1.82333

## Sheet: Figure 3H and 3J
Figure 3H and 3J	raw data TRUPATH assay
Log [FOB02-04A] (M)	D3R-WT					D3R-L1193.41W						D2R				H291.32A				V862.61A					L892.64A					E902.65A					ΔG94ECL1					F1063.28A					D1103.32A			V1113.33A
-14	2.873	2.58667	3.125	3.04167	2.74556	3.19	3.29	2.68833	2.55778	2.74	2.68667	2.89667	2.69	2.28	2.27167	1.77	2.55	2.73	2.215	2.14667	2.54167	2.32667	2.71222	2.91167	3.03333	3.05	3.05	2.42333	2.425	3.25333	2.89	3.88333	3.508	2.98	2.16667	3.33111	1.96444	2.055	2.63111	2.78222	3.21	2.41	2.43	3.32	2.694	2.992	2.968	2.966	2.62833
-13	2.86	2.48667	3.18333	3.12167	2.66778	3.08667	3.32667	2.55778	2.62222	2.74556	2.58	2.82333	2.72778	2.26333	2.36	1.73333	2.51	2.70333	2.22889	2.20333	2.53333	2.29	2.55889	2.88	2.97333	3.11167	2.82167	2.43778	2.445	3.23667	3.15778	3.95333	3.61	2.93667	1.99	3.35	1.962	2.057	2.59444	2.79667	3.17667	2.31	2.52222	3.30111	2.68778	2.99222	3.01667	3.02833	2.78
-12	3.073	2.44667	3.12	3.20667	2.61889	3.27333	3.24333	2.62556	2.58778	2.64778	2.62556	2.76667	2.76222	2.31111	2.415	1.73333	2.51889	2.711	2.2	2.05833	2.49167	2.27333	2.68222	2.79	2.94	2.98833	2.7	2.42	2.47167	3.13	3.14556	3.85	3.40667	2.95	1.89222	3.36778	1.96222	2.06167	2.51	2.80667	3.08	2.25667	2.50111	3.33778	2.70056	2.99	2.95944	2.905	2.70333
-11	2.98	2.36667	2.99667	3.15333	2.60667	3.21	3.31667	2.43222	2.64111	2.58667	2.43222	2.83667	2.70167	2.18222	2.335	1.78333	2.48111	2.67833	2.15889	2.13333	2.39	2.2	2.595	2.775	2.99	2.91	2.705	2.36889	2.35	2.91333	3.03111	3.72167	3.42667	2.82667	1.93889	3.29	1.97111	2.06	2.41667	2.84444	3.10667	2.29333	2.52111	3.30333	2.67778	2.92667	2.91444	2.87333	2.69667
-10	2.913	2.21667	2.82167	2.94833	2.49444	3.01333	3.19	2.40556	2.46667	2.50222	2.40556	2.73333	2.67833	2.12167	2.34667	1.84333	2.44222	2.59333	2.08444	2.075	2.3	2.15	2.52667	2.62333	2.89667	2.94167	2.69833	2.36556	2.24667	3.00333	2.95	3.475	3.34	2.78667	2.06778	3.34333	1.92889	1.99833	2.51111	2.76778	2.85	2.07778	2.48889	3.29111	2.61611	2.85889	2.89111	2.94167	2.64333
-9	2.783	2.17	2.58833	2.865	2.25	3.04667	3.10333	2.23556	2.34333	2.35333	2.23556	2.57667	2.57444	2.09778	2.33667	1.80667	2.20444	2.60833	2.00889	1.96667	2.11333	2.04333	2.40222	2.56	2.86	2.90167	2.50667	2.28222	2.12333	2.75	2.75	3.34167	3.19667	2.59333	1.95556	3.32111	1.93667	2.01833	2.44778	2.74444	2.90667	2.10667	2.54667	3.09111	2.56611	2.93	2.88611	2.84	2.55222
-8	2.6	2.01667	2.525	2.665	1.96556	2.57667	2.88667	2.14667	2.30444	2.06889	2.14667	2.54333	2.28333	2.1	2.29167	1.69333	2.13	2.57	1.93	1.855	1.86833	1.91	2.18222	2.41833	2.82	2.67667	2.355	2.16333	2.12167	2.47333	2.79444	3.44667	3.15667	2.50667	1.93556	3.32444	1.81667	1.99833	2.51889	2.67333	2.79	2.08667	2.41444	2.94667	2.60889	3.00333	2.89222	2.62833	2.38889
-7	2.423	1.94667	2.43333	2.64	1.88444	2.48667	2.83667	2.00556	2.21	2.07889	2.00556	2.30667	2.16222	1.92333	1.96	1.54333	2.04556	2.465	1.92222	1.76	2.105	1.92667	2.26667	2.44667	2.73333	2.46333	2.26	2.12778	2.005	2.45333	2.62444	3.29	2.85667	2.28333	1.97333	3.19444	1.95333	2.01167	2.64	2.62222	2.84667	1.95778	2.395	2.82	2.615	2.98556	2.855	2.31333	2.20444
-6	2.48	1.97667	2.525	2.61667	1.84778	2.34	2.77333	1.97222	2.11778	2.05889	1.97222	2.22667	1.96444	1.73556	1.71833	1.51667	1.99111	2.46833	1.95111	1.865	1.94333	2.01333	2.23333	2.47833	2.68333	2.31333	2.19333	2.15556	1.97333	2.61	2.56333	3.25	2.73333	2.285	1.97444	3.17889	2.01667	1.99333	2.49444	2.52333	2.75667	1.99111	2.28889	2.91667	2.56444	3.07556	2.84333	2.36333	2.07333
-5	2.413	2.06333	2.6	2.555	1.82333	2.35333	2.77	1.91889	2.15667	2.05778	1.91889	2.17333	1.95333	1.66111	1.635	1.50667	1.99667	2.475	1.92889	1.86167	1.96167	2.02333	2.23	2.495	2.68667	2.405	2.17333	2.08444	1.93667	2.58	2.61	3.13667	2.99333	2.29333	1.99556	3.14667	2.01444	1.99	2.58111	2.51333	2.80333	2.10167	2.145	3.00111	2.44944	3.07111	2.75778	2.35833	2.07667
[truncated: 42 more columns]

## Sheet: Figure 3I
Figure 3I	raw data TRUPATH assay
Log [FOB02-04A] (M)	ΔG94ECL1						Log [Quinpirole] (M)	ΔG94ECL1
-14	2.16667	3.33111	1.96444	2.055	2.63111		-14	2.65	3.44	3.268	2.963
-13	1.99	3.35	1.962	2.057	2.59444		-13	2.61	3.36	3.163	2.978
-12	1.89222	3.36778	1.96222	2.06167	2.51		-12	2.59667	3.51667	3.222	2.881
-11	1.93889	3.29	1.97111	2.06	2.41667		-11	2.53667	3.43	3.2	2.798
-10	2.06778	3.34333	1.92889	1.99833	2.51111		-10	2.44333	3.27	3.19	2.652
-9	1.95556	3.32111	1.93667	2.01833	2.44778		-9	2.28667	3.11333	3.108	2.673
-8	1.93556	3.32444	1.81667	1.99833	2.51889		-8	2.28333	2.83	2.55	2.452
-7	1.97333	3.19444	1.95333	2.01167	2.64		-7	2.28	2.81	2.53	2.674
-6	1.97444	3.17889	2.01667	1.99333	2.49444		-6	2.31667	2.76333	2.588	2.769
-5	1.99556	3.14667	2.01444	1.99	2.58111		-5	2.32	2.72	2.377	2.712

## Sheet: Figure 3K
Figure 3K	raw data TRUPATH assay
Log [FOB02-04A] (M)	H291.32F			H291.32R			H291.32K			H291.32A				D3R-WT
-14	2.84667	2.75444	2.755	2.73667	2.84222	2.55222	3.10222	3.05222	2.68333	1.77	2.55	2.73	2.215	2.873	2.58667	3.125	3.04167	2.74556
-13	2.825	2.72556	2.58667	2.74111	2.79111	2.55778	3.03778	3.06333	2.71889	1.73333	2.51	2.70333	2.22889	2.86	2.48667	3.18333	3.12167	2.66778
-12	2.76333	2.72444	2.62667	2.66778	2.7	2.54333	2.97111	3.02	2.74111	1.73333	2.51889	2.711	2.2	3.073	2.44667	3.12	3.20667	2.61889
-11	2.795	2.68556	2.80333	2.75111	2.77667	2.67	3.02111	2.95444	2.87222	1.78333	2.48111	2.67833	2.15889	2.98	2.36667	2.99667	3.15333	2.60667
-10	2.73	2.63889	2.63	2.62333	2.64667	2.50444	2.90556	2.89444	2.63889	1.84333	2.44222	2.59333	2.08444	2.913	2.21667	2.82167	2.94833	2.49444
-9	2.62167	2.59	2.57333	2.62556	2.61778	2.39333	2.74778	2.81222	2.47667	1.80667	2.20444	2.60833	2.00889	2.783	2.17	2.58833	2.865	2.25
-8	2.57333	2.61556	2.535	2.51333	2.58	2.37444	2.71556	2.73667	2.42667	1.69333	2.13	2.57	1.93	2.6	2.01667	2.525	2.665	1.96556
-7	2.57	2.56	2.48833	2.50444	2.49889	2.32222	2.68778	2.64444	2.47889	1.54333	2.04556	2.465	1.92222	2.423	1.94667	2.43333	2.64	1.88444
-6	2.52	2.51889	2.52667	2.42	2.46333	2.32	2.56444	2.66889	2.39556	1.51667	1.99111	2.46833	1.95111	2.48	1.97667	2.525	2.61667	1.84778
-5	2.50833	2.53333	2.50333	2.5	2.45444	2.33333	2.63778	2.56889	2.35556	1.50667	1.99667	2.475	1.92889	2.413	2.06333	2.6	2.555	1.82333

## Sheet: Supplementary Figure 1A
Supplementary Figure 1A	Stain-Free gel
	MWM: Molecular Weight Marker

## Sheet: Supplementary Figure 1B
Supplementary Figure 1B		raw data TRUPATH assay
	Log [FOB02-04A] (M)	D3R-WT					D3R-L1193.41W
	-14	2.873	2.58667	3.125	3.04167	2.74556	3.19	3.29	2.68833	2.55778	2.74	2.68667
	-13	2.86	2.48667	3.18333	3.12167	2.66778	3.08667	3.32667	2.55778	2.62222	2.74556	2.58
	-12	3.073	2.44667	3.12	3.20667	2.61889	3.27333	3.24333	2.62556	2.58778	2.64778	2.62556
	-11	2.98	2.36667	2.99667	3.15333	2.60667	3.21	3.31667	2.43222	2.64111	2.58667	2.43222
	-10	2.913	2.21667	2.82167	2.94833	2.49444	3.01333	3.19	2.40556	2.46667	2.50222	2.40556
	-9	2.783	2.17	2.58833	2.865	2.25	3.04667	3.10333	2.23556	2.34333	2.35333	2.23556
	-8	2.6	2.01667	2.525	2.665	1.96556	2.57667	2.88667	2.14667	2.30444	2.06889	2.14667
	-7	2.423	1.94667	2.43333	2.64	1.88444	2.48667	2.83667	2.00556	2.21	2.07889	2.00556
	-6	2.48	1.97667	2.525	2.61667	1.84778	2.34	2.77333	1.97222	2.11778	2.05889	1.97222
	-5	2.413	2.06333	2.6	2.555	1.82333	2.35333	2.77	1.91889	2.15667	2.05778	1.91889

## Sheet: Supplementary Figure 7A
Supplementary Figure 7A	raw data TRUPATH assay
Log [FOB02-04A] (M)	D3R-WT					D3R-L1193.41W						D2R				H291.32A				V862.61A					L892.64A					E902.65A					ΔG94ECL1					F1063.28A					D1103.32A			V1113.33A
-14	2.873	2.58667	3.125	3.04167	2.74556	3.19	3.29	2.68833	2.55778	2.74	2.68667	2.89667	2.69	2.28	2.27167	1.77	2.55	2.73	2.215	2.14667	2.54167	2.32667	2.71222	2.91167	3.03333	3.05	3.05	2.42333	2.425	3.25333	2.89	3.88333	3.508	2.98	2.16667	3.33111	1.96444	2.055	2.63111	2.78222	3.21	2.41	2.43	3.32	2.694	2.992	2.968	2.966	2.62833
-13	2.86	2.48667	3.18333	3.12167	2.66778	3.08667	3.32667	2.55778	2.62222	2.74556	2.58	2.82333	2.72778	2.26333	2.36	1.73333	2.51	2.70333	2.22889	2.20333	2.53333	2.29	2.55889	2.88	2.97333	3.11167	2.82167	2.43778	2.445	3.23667	3.15778	3.95333	3.61	2.93667	1.99	3.35	1.962	2.057	2.59444	2.79667	3.17667	2.31	2.52222	3.30111	2.68778	2.99222	3.01667	3.02833	2.78
-12	3.073	2.44667	3.12	3.20667	2.61889	3.27333	3.24333	2.62556	2.58778	2.64778	2.62556	2.76667	2.76222	2.31111	2.415	1.73333	2.51889	2.711	2.2	2.05833	2.49167	2.27333	2.68222	2.79	2.94	2.98833	2.7	2.42	2.47167	3.13	3.14556	3.85	3.40667	2.95	1.89222	3.36778	1.96222	2.06167	2.51	2.80667	3.08	2.25667	2.50111	3.33778	2.70056	2.99	2.95944	2.905	2.70333
-11	2.98	2.36667	2.99667	3.15333	2.60667	3.21	3.31667	2.43222	2.64111	2.58667	2.43222	2.83667	2.70167	2.18222	2.335	1.78333	2.48111	2.67833	2.15889	2.13333	2.39	2.2	2.595	2.775	2.99	2.91	2.705	2.36889	2.35	2.91333	3.03111	3.72167	3.42667	2.82667	1.93889	3.29	1.97111	2.06	2.41667	2.84444	3.10667	2.29333	2.52111	3.30333	2.67778	2.92667	2.91444	2.87333	2.69667
-10	2.913	2.21667	2.82167	2.94833	2.49444	3.01333	3.19	2.40556	2.46667	2.50222	2.40556	2.73333	2.67833	2.12167	2.34667	1.84333	2.44222	2.59333	2.08444	2.075	2.3	2.15	2.52667	2.62333	2.89667	2.94167	2.69833	2.36556	2.24667	3.00333	2.95	3.475	3.34	2.78667	2.06778	3.34333	1.92889	1.99833	2.51111	2.76778	2.85	2.07778	2.48889	3.29111	2.61611	2.85889	2.89111	2.94167	2.64333
-9	2.783	2.17	2.58833	2.865	2.25	3.04667	3.10333	2.23556	2.34333	2.35333	2.23556	2.57667	2.57444	2.09778	2.33667	1.80667	2.20444	2.60833	2.00889	1.96667	2.11333	2.04333	2.40222	2.56	2.86	2.90167	2.50667	2.28222	2.12333	2.75	2.75	3.34167	3.19667	2.59333	1.95556	3.32111	1.93667	2.01833	2.44778	2.74444	2.90667	2.10667	2.54667	3.09111	2.56611	2.93	2.88611	2.84	2.55222
-8	2.6	2.01667	2.525	2.665	1.96556	2.57667	2.88667	2.14667	2.30444	2.06889	2.14667	2.54333	2.28333	2.1	2.29167	1.69333	2.13	2.57	1.93	1.855	1.86833	1.91	2.18222	2.41833	2.82	2.67667	2.355	2.16333	2.12167	2.47333	2.79444	3.44667	3.15667	2.50667	1.93556	3.32444	1.81667	1.99833	2.51889	2.67333	2.79	2.08667	2.41444	2.94667	2.60889	3.00333	2.89222	2.62833	2.38889
-7	2.423	1.94667	2.43333	2.64	1.88444	2.48667	2.83667	2.00556	2.21	2.07889	2.00556	2.30667	2.16222	1.92333	1.96	1.54333	2.04556	2.465	1.92222	1.76	2.105	1.92667	2.26667	2.44667	2.73333	2.46333	2.26	2.12778	2.005	2.45333	2.62444	3.29	2.85667	2.28333	1.97333	3.19444	1.95333	2.01167	2.64	2.62222	2.84667	1.95778	2.395	2.82	2.615	2.98556	2.855	2.31333	2.20444
-6	2.48	1.97667	2.525	2.61667	1.84778	2.34	2.77333	1.97222	2.11778	2.05889	1.97222	2.22667	1.96444	1.73556	1.71833	1.51667	1.99111	2.46833	1.95111	1.865	1.94333	2.01333	2.23333	2.47833	2.68333	2.31333	2.19333	2.15556	1.97333	2.61	2.56333	3.25	2.73333	2.285	1.97444	3.17889	2.01667	1.99333	2.49444	2.52333	2.75667	1.99111	2.28889	2.91667	2.56444	3.07556	2.84333	2.36333	2.07333
-5	2.413	2.06333	2.6	2.555	1.82333	2.35333	2.77	1.91889	2.15667	2.05778	1.91889	2.17333	1.95333	1.66111	1.635	1.50667	1.99667	2.475	1.92889	1.86167	1.96167	2.02333	2.23	2.495	2.68667	2.405	2.17333	2.08444	1.93667	2.58	2.61	3.13667	2.99333	2.29333	1.99556	3.14667	2.01444	1.99	2.58111	2.51333	2.80333	2.10167	2.145	3.00111	2.44944	3.07111	2.75778	2.35833	2.07667
											Log [FOB02-04A] (M)	D2R Y4087.35A			Log [FOB02-04A] (M)	H291.32F
											-14				-14	2.84667	2.75444	2.755
											-13	2.03	2.50667	2.75667	-13	2.825	2.72556	2.58667
											-12	1.99333	2.59111	2.745	-12	2.76333	2.72444	2.62667
											-11	1.94	2.57	2.59167	-11	2.795	2.68556	2.80333
											-10	1.80111	2.51333	2.665	-10	2.73	2.63889	2.63
											-9	1.78	2.37222	2.61	-9	2.62167	2.59	2.57333
											-8	1.71	2.29556	2.46833	-8	2.57333	2.61556	2.535
											-7	1.49556	1.89778	2.24833	-7	2.57	2.56	2.48833
											-6	1.38333	1.81556	2.065	-6	2.52	2.51889	2.52667
											-5	1.40556	1.75667	2.04333	-5	2.50833	2.53333	2.50333
															Log [FOB02-04A] (M)	H291.32R
															-14	2.73667	2.84222	2.55222
															-13	2.74111	2.79111	2.55778
															-12	2.66778	2.7	2.54333
															-11	2.75111	2.77667	2.67
															-10	2.62333	2.64667	2.50444
															-9	2.62556	2.61778	2.39333
															-8	2.51333	2.58	2.37444
															-7	2.50444	2.49889	2.32222
															-6	2.42	2.46333	2.32
															-5	2.5	2.45444	2.33333
															Log [FOB02-04A] (M)	H291.32K
															-14	3.10222	3.05222	2.68333
															-13	3.03778	3.06333	2.71889
															-12	2.97111	3.02	2.74111
															-11	3.02111	2.95444	2.87222
															-10	2.90556	2.89444	2.63889
															-9	2.74778	2.81222	2.47667
															-8	2.71556	2.73667	2.42667
															-7	2.68778	2.64444	2.47889
															-6	2.56444	2.66889	2.39556
															-5	2.63778	2.56889	2.35556
	Luminiscence values from aFLAG assay
	D3R WT	L1193.41W	H291.32A	H291.32F	H291.32K	H291.32R	V862.61A	L892.64A	E902.65A	ΔG94ECL1	F1063.28A	D1103.32A	V1113.33A	T1153.37A	I18345.52A	S1925.92A	S1935.93A	S1965.96A	W3426.48A	F3456.51A	F3466.52A	Y3657.35A	T3697.39A	Y3737.43A	D2R	D2R Y4087.35A
	187180		211093					211607						228485	159932	186286	354797		173416		232892		232160	186316	380644
	163912	326923														195296									300819
	568337						400556						512340	349828									719449
	439506						321017														549996
	679022	899807											348554	419044								682520
	999805						741225		1.54817e+06					922621							1309310	1.0549e+06		1048291
	222391	362234															472023	457166						279797
	546626	1.02729e+06						340888	872249		685560	363132		476733				1329344	587887						1.28453e+06
	512252		566851					340982															646230
	101614	202569						82039			133368						223739	269911		172456					243584
	460118	652720	531776					463044	684406	568883	490870	489321		499939	389162	460423			472383			501594
	166344									177789		110743	135802.0|77172.6|75742.0		115098					294402
	995331									1.58996e+06
	913594		667072	782545	521784																					1270791
	166344		113159	113643	124889																					228982
	101614		125102	94718.7	78980															205791						193347
[truncated: 42 more columns]

## Sheet: Supplementary Figure 7B
Supplementary Figure 7B		raw data TRUPATH assay
Log [FOB02-04A] (M)	GOA-I28G.HN.52E			GOA-N194G.S2S3.02D			GOA-V334G.H5.06F				GOA-G350G.H5.22D				GOA-Y354G.H526F
-15	3.05333	3.26222	3.00556	3.10333	3.40333	3.06778	2.57889	2.97	2.73167	2.64833	2.75	2.875	2.94333	3.42	2.98333	2.88889	3.33889
-14	3.14889	3.15444	3.12556	3.08333	3.14889	3.04111	2.49556	2.99111	2.65667	2.61167	2.68667	3.09333	3.01778	3.39889	2.74333	2.91333	3.29444
-13	3.03333	3.32778	3.05556	2.96444	3.31333	3.06556	2.43667	2.98778	2.76	2.62667	2.66444	3.01333	2.99333	3.31667	2.72889	2.90889	3.3
-12	3.04778	3.22778	3.05444	3.06667	3.26	3.1	2.43667	2.95778	2.71167	2.68167	2.74778	2.90889	2.87444	3.29222	2.83111	2.80222	3.34333
-11	2.81556	3.07556	3.02556	2.76889	3.07	2.98778	2.36333	2.89444	2.61	2.67	2.49667	2.83222	2.85667	3.31889	2.545	2.78556	3.32556
-10	2.77	2.99778	2.98778	2.76667	2.99333	2.96778	2.31222	2.75667	2.525	2.64667	2.45667	2.87889	2.79667	3.32	2.49778	2.69444	3.33556
-9	2.85667	2.88778	2.85	2.78444	2.92556	2.81444	2.20778	2.69444	2.4	2.44667	2.41333	2.87222	2.70167	3.19444	2.41222	2.65111	3.23889
-8	2.44333	2.40556	2.43778	2.25556	2.35444	2.46444	1.91333	2.24222	2.03333	2.16333	1.98111	2.43556	2.29167	2.78444	2.03111	2.27111	2.89667
-7	2.27556	2.27333	2.22667	2.23667	2.20333	2.22889	1.83333	2.26444	1.94167	2.03167	1.85	2.27556	2.13167	2.50222	1.87778	2.17889	2.75
-6	2.39	2.18778	2.30333	2.37444	2.18	2.21111	1.83333	2.30222	1.92667	2.025	1.89778	2.22	2.085	2.47889	1.97889	2.11833	2.585
Log [FOB02-04A] (M)	GOA					Gi1
-14	2.87333	2.58667	3.125	3.04167	2.74556	6.51333	4.29	4.72		5.66
-13	2.86	2.48667	3.18333	3.12167	2.66778	6.64	4.41556	4.70333	6.21833	5.64
-12	3.07333	2.44667	3.12	3.20667	2.61889	6.62	4.40667	4.68333	6.31333	5.73333
-11	2.98	2.36667	2.99667	3.15333	2.60667	6.68111	4.13667	4.58	6.28833	5.75
-10	2.91333	2.21667	2.82167	2.94833	2.49444		4.32222	4.53667	6.315	5.70667
-9	2.78333	2.17	2.58833	2.865	2.25	6.67444	4.06222	4.75	6.09667	5.54667
-8	2.6	2.01667	2.525	2.665	1.96556	6.58556	3.82778	4.60333	6.00167	5.63333
-7	2.42333	1.94667	2.43333	2.64	1.88444	6.31111	3.66556	4.29	6.01333	5.29333
-6	2.48	1.97667	2.525	2.61667	1.84778	6.01889	3.74556	4.1	5.87833	5.55333
-5	2.41333	2.06333	2.6	2.555	1.82333	5.69556	3.69	4.15	5.86	5.46

## Sheet: Supplementary Figure 7C and 7D
Supplementary Figure 7C and D			raw data TRUPATH assay
	Log [Pramipexole] (M)	D3R WT				H291.32A				H291.32F
	-14	2.34		2.57222	2.24167	2.58833	2.59333	2.84667	2.55556	2.83667	2.88889	2.96
	-13	2.34111	4.38833	2.51778	2.16667	2.55444	2.55	2.82	2.50333	2.81	2.76889	2.84
	-12	2.34333	4.345	2.37444	2.18	2.41111	2.54	2.835	2.45889	2.72167	2.73444	2.81111
	-11	2.16556	4.46667	2.47222	2.10167	2.41889	2.51	2.82667	2.46889	2.78	2.77667	2.85556
	-10	2.06667	4.44333	2.24556	2.21667	2.34556	2.34667	2.74167	2.32667	2.64167	2.61	2.74222
	-9	1.94778	4.305	2.07333	2.07833	2.35778	2.35667	2.77333	2.24333	2.52	2.41222	2.61111
	-8	1.94	4.17	1.8	2.08	2.27	2.33	2.77	1.98778	2.28333	2.16667	2.58444
	-7	1.86222	3.71	1.71111	2.07667	2.22667	2.47333	2.75833	2.02222	2.1	2.23556	2.55889
	-6	1.84889	3.61167	1.69667	2.08833	2.28444	2.36333	2.71667	1.86111	2.165	2.17667	2.54222
	-5	1.79667	3.65	1.71333	2.07	2.16222	2.25333	2.75667	1.92	2.195	2.19889	2.48111
	Log [Quinpirole] (M)	D3R WT				H291.32A				ΔG94ECL1
	-14	2.42444	2.31222	2.55889	2.47222	2.15333	2.55	2.83444	2.48	2.65	3.44	3.268	2.963
	-13	2.33889	2.34778	2.68333	2.45667	2.40333	2.50333	2.83	2.51333	2.61	3.36	3.163	2.978
	-12	2.31667	2.34556	2.49333	2.28444	2.04333	2.23667	2.75778	2.55556	2.59667	3.51667	3.222	2.881
	-11	2.35111	2.36556	2.56889	2.34333	2.27667	2.44778	2.75778	2.54667	2.53667	3.43	3.2	2.798
	-10	2.29667	2.20556	2.39	2.28	2.21333	2.42	2.73111	2.46444	2.44333	3.27	3.19	2.652
	-9	2.07	2.08667	2.36	2.18556	1.92	2.38444	2.65667	2.36333	2.28667	3.11333	3.108	2.673
	-8	1.89889	1.82667	2.09	1.99222	2.09	2.32444	2.57333	2.27444	2.28333	2.83	2.55	2.452
	-7	1.81889	1.77556	1.93778	1.88333	1.87333	2.27222	2.21333	2.11222	2.28	2.81	2.53	2.674
	-6	1.84222	1.76	1.97222	1.81667	1.85	2.19111	2.20333	2.07	2.31667	2.76333	2.588	2.769
	-5	1.77667	1.77333	1.96222	1.87111	1.76667	2.16	2.22667	2.02667	2.32	2.72	2.377	2.712

[truncated: 1 more sheets: Supplementary Figure 7E]
